# Supplementary material for: Components of NOTCH Signaling for Uterine Cancer Patients' Prognosis
Source: J Oncol. 2022 Jan 30;2022:8199306. doi: 10.1155/2022/8199306 (PMC8818413; doi:10.1155/2022/8199306)
Supplement: Supplementary Materials — Table S1 and Table S2 are provided as separate word files. [file 8199306.f1.zip]

Archive with 2 entries (2 files):
- 8199306.f1/Supplement table 1.doc
- 8199306.f1/Supplement table 2.doc
